# Supplementary material for: Recurrence risk stratification of hepatocellular carcinomas based on immune gene expression and features extracted from pathological images
Source: PLoS Comput Biol. 2023 Dec 29;19(12):e1011716. doi: 10.1371/journal.pcbi.1011716 (PMC10783785; doi:10.1371/journal.pcbi.1011716)
Supplement: S1 File — (CSV) [file pcbi.1011716.s002.csv]

	HLA-A	HLA-B	HLA-C	HLA-DMA	HLA-DMB	HLA-DOA	HLA-DOB	HLA-DRB1	PDCD1	LTA	TNF	KIR2DL1	KIR2DL4	KIR2DS4	KIR3DL1	KIR3DL2	CD4	TNFRSF9	FOXP3	ARG2	LAG3	GZMB	CD276	TGFB1	CD33	CSF3	IL2	IFNG	IL12B	IL4	CD86	ARG1	CD274	CD80	IL1B	TNFSF9	CD70	IDO1	VTCN1	IL2RA	HAVCR2	IL6	IL10	LRRC32	CD27	GZMA	CD8A	MS4A1	ICOSLG
HLA-A	1	0.855	0.731	0.642	0.553	0.437	0.531	0.55	0.369	0.405	0.333	0.176	0.339	0.157	0.155	0.148	0.182	0.21	0.023	0.004	0.373	0.458	0.053	0.268	0.392	0.13	0.167	0.406	0.232	0.175	0.446	-0.202	0.311	0.372	0.266	0.319	0.319	0.388	0.096	0.415	0.451	0.198	0.327	0.046	0.452	0.504	0.425	0.175	-0.016
HLA-B	0.855	1	0.859	0.68	0.635	0.494	0.531	0.654	0.345	0.418	0.321	0.209	0.329	0.159	0.194	0.189	0.266	0.209	0.105	0.025	0.327	0.44	-0.067	0.244	0.4	0.137	0.231	0.411	0.249	0.132	0.466	-0.113	0.399	0.326	0.226	0.295	0.255	0.401	0.094	0.431	0.446	0.207	0.358	0.157	0.469	0.531	0.463	0.186	-0.047
HLA-C	0.731	0.859	1	0.583	0.568	0.45	0.46	0.569	0.261	0.358	0.285	0.201	0.263	0.122	0.175	0.196	0.238	0.173	0.108	0.08	0.266	0.339	-0.076	0.171	0.341	0.065	0.21	0.373	0.211	0.115	0.396	-0.051	0.375	0.268	0.209	0.211	0.167	0.395	0.083	0.361	0.375	0.175	0.3	0.112	0.397	0.422	0.385	0.126	-0.039
HLA-DMA	0.642	0.68	0.583	1	0.845	0.659	0.686	0.821	0.419	0.485	0.355	0.213	0.456	0.216	0.208	0.237	0.442	0.314	0.078	0.014	0.447	0.566	0.059	0.279	0.603	0.185	0.208	0.524	0.274	0.025	0.623	-0.17	0.462	0.489	0.305	0.418	0.428	0.495	0.102	0.522	0.583	0.249	0.468	0.166	0.59	0.639	0.556	0.244	-0.068
HLA-DMB	0.553	0.635	0.568	0.845	1	0.885	0.663	0.888	0.544	0.678	0.514	0.261	0.504	0.229	0.296	0.33	0.641	0.379	0.18	0.03	0.533	0.639	0.177	0.448	0.782	0.188	0.322	0.63	0.378	0.067	0.847	-0.176	0.634	0.616	0.493	0.353	0.419	0.56	0.197	0.701	0.789	0.31	0.658	0.272	0.73	0.705	0.699	0.387	-0.016
HLA-DOA	0.437	0.494	0.45	0.659	0.885	1	0.603	0.797	0.562	0.703	0.533	0.233	0.512	0.234	0.308	0.337	0.695	0.394	0.216	0.052	0.573	0.646	0.237	0.493	0.795	0.175	0.331	0.676	0.422	0.025	0.867	-0.177	0.627	0.636	0.5	0.243	0.423	0.547	0.207	0.695	0.789	0.28	0.661	0.338	0.761	0.7	0.735	0.453	0.042
HLA-DOB	0.531	0.531	0.46	0.686	0.663	0.603	1	0.615	0.479	0.515	0.356	0.124	0.468	0.233	0.15	0.188	0.428	0.247	0.185	0.034	0.551	0.567	-0.008	0.149	0.553	0.037	0.172	0.568	0.378	0.077	0.539	0.057	0.464	0.429	0.253	0.208	0.346	0.551	-0.051	0.466	0.524	0.202	0.387	-0.006	0.64	0.633	0.597	0.418	-0.143
HLA-DRB1	0.55	0.654	0.569	0.821	0.888	0.797	0.615	1	0.472	0.593	0.435	0.188	0.426	0.236	0.229	0.265	0.619	0.275	0.157	0.005	0.48	0.62	0.117	0.393	0.673	0.211	0.275	0.553	0.332	0.029	0.735	-0.133	0.494	0.482	0.386	0.301	0.373	0.471	0.143	0.562	0.642	0.241	0.529	0.303	0.675	0.697	0.648	0.361	-0.048
PDCD1	0.369	0.345	0.261	0.419	0.544	0.562	0.479	0.472	1	0.623	0.416	0.205	0.549	0.214	0.246	0.318	0.409	0.351	0.179	-0.047	0.668	0.642	0.192	0.402	0.527	0.106	0.163	0.705	0.391	0.302	0.568	-0.137	0.449	0.422	0.36	0.315	0.457	0.441	0.008	0.557	0.549	0.149	0.509	0.131	0.755	0.624	0.754	0.505	0.025
LTA	0.405	0.418	0.358	0.485	0.678	0.703	0.515	0.593	0.623	1	0.641	0.286	0.466	0.23	0.363	0.408	0.577	0.392	0.283	0.008	0.597	0.629	0.215	0.456	0.676	0.168	0.335	0.667	0.571	0.063	0.748	-0.163	0.572	0.591	0.555	0.28	0.556	0.536	0.064	0.735	0.697	0.315	0.651	0.271	0.847	0.72	0.705	0.636	0.069
TNF	0.333	0.321	0.285	0.355	0.514	0.533	0.356	0.435	0.416	0.641	1	0.127	0.301	0.131	0.175	0.224	0.379	0.296	0.204	-0.059	0.359	0.391	0.214	0.334	0.504	0.132	0.337	0.453	0.355	0.091	0.576	-0.091	0.418	0.414	0.611	0.258	0.307	0.321	0.16	0.534	0.534	0.421	0.528	0.234	0.551	0.414	0.462	0.493	-0.009
KIR2DL1	0.176	0.209	0.201	0.213	0.261	0.233	0.124	0.188	0.205	0.286	0.127	1	0.479	0.579	0.866	0.784	0.219	0.235	0.159	0.151	0.305	0.435	-0.088	0.127	0.24	-0.011	0.014	0.35	0.209	-0.012	0.241	-0.26	0.409	0.244	0.113	0.085	0.182	0.268	0.039	0.387	0.266	0.302	0.31	0.058	0.266	0.371	0.326	0.018	0.051
KIR2DL4	0.339	0.329	0.263	0.456	0.504	0.512	0.468	0.426	0.549	0.466	0.301	0.479	1	0.411	0.527	0.482	0.387	0.414	0.199	0.064	0.662	0.763	0.013	0.171	0.453	0.045	0.045	0.727	0.386	-0.018	0.528	-0.162	0.546	0.563	0.23	0.255	0.434	0.486	0.064	0.597	0.568	0.226	0.486	0.057	0.652	0.634	0.699	0.297	-0.014
KIR2DS4	0.157	0.159	0.122	0.216	0.229	0.234	0.233	0.236	0.214	0.23	0.131	0.579	0.411	1	0.516	0.414	0.267	0.133	0.133	0.039	0.333	0.497	-0.041	0.184	0.289	-0.057	0.041	0.36	0.13	0.006	0.266	-0.146	0.265	0.216	0.113	0.141	0.15	0.191	-0.063	0.307	0.278	0.233	0.3	-0.039	0.29	0.379	0.322	0.066	-0.056
KIR3DL1	0.155	0.194	0.175	0.208	0.296	0.308	0.15	0.229	0.246	0.363	0.175	0.866	0.527	0.516	1	0.796	0.279	0.247	0.195	0.205	0.351	0.503	-0.037	0.15	0.32	0.039	0.028	0.396	0.274	-0.028	0.323	-0.274	0.49	0.333	0.183	0.08	0.252	0.327	0.093	0.476	0.35	0.318	0.413	0.1	0.324	0.403	0.367	0.09	0.059
KIR3DL2	0.148	0.189	0.196	0.237	0.33	0.337	0.188	0.265	0.318	0.408	0.224	0.784	0.482	0.414	0.796	1	0.313	0.218	0.208	0.127	0.355	0.471	-0.036	0.152	0.354	0.034	0.065	0.435	0.435	0.021	0.353	-0.188	0.467	0.358	0.193	0.087	0.222	0.361	0.006	0.422	0.324	0.293	0.406	0.14	0.375	0.428	0.437	0.267	0.037
CD4	0.182	0.266	0.238	0.442	0.641	0.695	0.428	0.619	0.409	0.577	0.379	0.219	0.387	0.267	0.279	0.313	1	0.231	0.349	0.135	0.415	0.491	0.21	0.401	0.676	0.202	0.257	0.451	0.362	0.007	0.729	-0.02	0.509	0.538	0.429	0.184	0.407	0.378	0.137	0.592	0.671	0.35	0.573	0.399	0.585	0.603	0.571	0.361	-0.004
TNFRSF9	0.21	0.209	0.173	0.314	0.379	0.394	0.247	0.275	0.351	0.392	0.296	0.235	0.414	0.133	0.247	0.218	0.231	1	0.142	0.157	0.357	0.445	0.008	0.188	0.368	0.062	0.083	0.468	0.25	-0.016	0.397	-0.243	0.391	0.382	0.271	0.213	0.317	0.331	-0.001	0.416	0.373	0.168	0.398	0.108	0.44	0.315	0.416	0.208	0.096
FOXP3	0.023	0.105	0.108	0.078	0.18	0.216	0.185	0.157	0.179	0.283	0.204	0.159	0.199	0.133	0.195	0.208	0.349	0.142	1	-0.04	0.259	0.225	-0.105	-0.016	0.188	0.007	0.071	0.268	0.171	-0.007	0.233	0.159	0.36	0.234	0.084	-0.004	0.129	0.244	-0.086	0.253	0.203	0.066	0.218	0.012	0.288	0.277	0.272	0.161	0.01
ARG2	0.004	0.025	0.08	0.014	0.03	0.052	0.034	0.005	-0.047	0.008	-0.059	0.151	0.064	0.039	0.205	0.127	0.135	0.157	-0.04	1	0.009	0.026	-0.221	-0.095	0.043	-0.026	-0.095	0.043	0.061	0.002	0.028	0.075	0.111	0.022	0.082	0.003	0.019	0.14	-0.067	0.106	0.025	0.082	0.068	-0.022	-0.032	-0.012	0.017	-0.116	-0.092
LAG3	0.373	0.327	0.266	0.447	0.533	0.573	0.551	0.48	0.668	0.597	0.359	0.305	0.662	0.333	0.351	0.355	0.415	0.357	0.259	0.009	1	0.764	0.078	0.218	0.56	0.073	0.063	0.835	0.327	-0.005	0.57	-0.11	0.516	0.457	0.278	0.175	0.536	0.536	-0.041	0.579	0.55	0.145	0.553	-0.041	0.808	0.728	0.799	0.357	-0.039
GZMB	0.458	0.44	0.339	0.566	0.639	0.646	0.567	0.62	0.642	0.629	0.391	0.435	0.763	0.497	0.503	0.471	0.491	0.445	0.225	0.026	0.764	1	0.031	0.308	0.619	0.18	0.121	0.809	0.351	0.002	0.674	-0.198	0.58	0.586	0.333	0.245	0.543	0.575	0.035	0.688	0.668	0.251	0.616	0.117	0.8	0.777	0.803	0.371	0.024
CD276	0.053	-0.067	-0.076	0.059	0.177	0.237	-0.008	0.117	0.192	0.215	0.214	-0.088	0.013	-0.041	-0.037	-0.036	0.21	0.008	-0.105	-0.221	0.078	0.031	1	0.542	0.267	0.121	0.1	0.035	0.09	0.052	0.303	-0.371	0.051	0.274	0.351	0.249	0.274	0	0.395	0.205	0.293	0.169	0.233	0.313	0.137	0.077	0.092	0.062	0.263
TGFB1	0.268	0.244	0.171	0.279	0.448	0.493	0.149	0.393	0.402	0.456	0.334	0.127	0.171	0.184	0.15	0.152	0.401	0.188	-0.016	-0.095	0.218	0.308	0.542	1	0.485	0.227	0.304	0.254	0.236	0.176	0.543	-0.384	0.248	0.408	0.483	0.329	0.285	0.17	0.416	0.473	0.547	0.295	0.436	0.518	0.39	0.335	0.328	0.244	0.213
CD33	0.392	0.4	0.341	0.603	0.782	0.795	0.553	0.673	0.527	0.676	0.504	0.24	0.453	0.289	0.32	0.354	0.676	0.368	0.188	0.043	0.56	0.619	0.267	0.485	1	0.274	0.243	0.62	0.391	0.066	0.882	-0.232	0.649	0.723	0.616	0.314	0.578	0.52	0.096	0.77	0.816	0.433	0.812	0.265	0.679	0.644	0.637	0.361	0.048
CSF3	0.13	0.137	0.065	0.185	0.188	0.175	0.037	0.211	0.106	0.168	0.132	-0.011	0.045	-0.057	0.039	0.034	0.202	0.062	0.007	-0.026	0.073	0.18	0.121	0.227	0.274	1	0.101	0.118	0.048	0.036	0.279	-0.108	0.192	0.321	0.227	0.085	0.371	0.095	0.074	0.238	0.249	0.238	0.322	0.393	0.156	0.185	0.163	-0.018	0.047
IL2	0.167	0.231	0.21	0.208	0.322	0.331	0.172	0.275	0.163	0.335	0.337	0.014	0.045	0.041	0.028	0.065	0.257	0.083	0.071	-0.095	0.063	0.121	0.1	0.304	0.243	0.101	1	0.127	0.285	0.01	0.327	-0.003	0.178	0.289	0.288	0.117	0.061	0.204	0.102	0.285	0.304	0.07	0.205	0.331	0.262	0.225	0.182	0.325	0.002
IFNG	0.406	0.411	0.373	0.524	0.63	0.676	0.568	0.553	0.705	0.667	0.453	0.35	0.727	0.36	0.396	0.435	0.451	0.468	0.268	0.043	0.835	0.809	0.035	0.254	0.62	0.118	0.127	1	0.439	0.014	0.658	-0.098	0.647	0.554	0.317	0.219	0.542	0.578	-0.049	0.686	0.638	0.173	0.642	0.042	0.848	0.746	0.866	0.393	-0.03
IL12B	0.232	0.249	0.211	0.274	0.378	0.422	0.378	0.332	0.391	0.571	0.355	0.209	0.386	0.13	0.274	0.435	0.362	0.25	0.171	0.061	0.327	0.351	0.09	0.236	0.391	0.048	0.285	0.439	1	0.116	0.452	-0.039	0.386	0.43	0.295	0.238	0.384	0.345	0.045	0.428	0.396	0.265	0.398	0.256	0.524	0.446	0.459	0.524	-0.011
IL4	0.175	0.132	0.115	0.025	0.067	0.025	0.077	0.029	0.302	0.063	0.091	-0.012	-0.018	0.006	-0.028	0.021	0.007	-0.016	-0.007	0.002	-0.005	0.002	0.052	0.176	0.066	0.036	0.01	0.014	0.116	1	0.115	-0.101	-0.013	0.045	0.143	0.125	-0.004	0.008	0.059	0.052	0.12	0.014	0.035	-0.001	0.03	0.002	0.01	0.051	-0.029
CD86	0.446	0.466	0.396	0.623	0.847	0.867	0.539	0.735	0.568	0.748	0.576	0.241	0.528	0.266	0.323	0.353	0.729	0.397	0.233	0.028	0.57	0.674	0.303	0.543	0.882	0.279	0.327	0.658	0.452	0.115	1	-0.224	0.665	0.788	0.64	0.35	0.51	0.513	0.229	0.815	0.933	0.39	0.793	0.311	0.745	0.692	0.696	0.422	0.023
ARG1	-0.202	-0.113	-0.051	-0.17	-0.176	-0.177	0.057	-0.133	-0.137	-0.163	-0.091	-0.26	-0.162	-0.146	-0.274	-0.188	-0.02	-0.243	0.159	0.075	-0.11	-0.198	-0.371	-0.384	-0.232	-0.108	-0.003	-0.098	-0.039	-0.101	-0.224	1	-0.202	-0.277	-0.269	-0.29	-0.313	-0.135	-0.371	-0.234	-0.21	-0.232	-0.205	-0.233	-0.098	-0.113	-0.089	0.04	-0.211
CD274	0.311	0.399	0.375	0.462	0.634	0.627	0.464	0.494	0.449	0.572	0.418	0.409	0.546	0.265	0.49	0.467	0.509	0.391	0.36	0.111	0.516	0.58	0.051	0.248	0.649	0.192	0.178	0.647	0.386	-0.013	0.665	-0.202	1	0.649	0.443	0.192	0.477	0.534	0.086	0.699	0.636	0.396	0.657	0.224	0.592	0.541	0.598	0.251	-0.055
CD80	0.372	0.326	0.268	0.489	0.616	0.636	0.429	0.482	0.422	0.591	0.414	0.244	0.563	0.216	0.333	0.358	0.538	0.382	0.234	0.022	0.457	0.586	0.274	0.408	0.723	0.321	0.289	0.554	0.43	0.045	0.788	-0.277	0.649	1	0.481	0.402	0.611	0.49	0.16	0.766	0.762	0.412	0.681	0.335	0.587	0.524	0.54	0.301	0.076
IL1B	0.266	0.226	0.209	0.305	0.493	0.5	0.253	0.386	0.36	0.555	0.611	0.113	0.23	0.113	0.183	0.193	0.429	0.271	0.084	0.082	0.278	0.333	0.351	0.483	0.616	0.227	0.288	0.317	0.295	0.143	0.64	-0.269	0.443	0.481	1	0.309	0.382	0.263	0.231	0.558	0.603	0.482	0.628	0.299	0.419	0.334	0.385	0.307	0.056
TNFSF9	0.319	0.295	0.211	0.418	0.353	0.243	0.208	0.301	0.315	0.28	0.258	0.085	0.255	0.141	0.08	0.087	0.184	0.213	-0.004	0.003	0.175	0.245	0.249	0.329	0.314	0.085	0.117	0.219	0.238	0.125	0.35	-0.29	0.192	0.402	0.309	1	0.263	0.142	0.098	0.363	0.33	0.306	0.299	0.168	0.242	0.227	0.176	0.174	-0.016
CD70	0.319	0.255	0.167	0.428	0.419	0.423	0.346	0.373	0.457	0.556	0.307	0.182	0.434	0.15	0.252	0.222	0.407	0.317	0.129	0.019	0.536	0.543	0.274	0.285	0.578	0.371	0.061	0.542	0.384	-0.004	0.51	-0.313	0.477	0.611	0.382	0.263	1	0.389	0.006	0.592	0.487	0.389	0.597	0.315	0.6	0.568	0.54	0.213	0.066
IDO1	0.388	0.401	0.395	0.495	0.56	0.547	0.551	0.471	0.441	0.536	0.321	0.268	0.486	0.191	0.327	0.361	0.378	0.331	0.244	0.14	0.536	0.575	0	0.17	0.52	0.095	0.204	0.578	0.345	0.008	0.513	-0.135	0.534	0.49	0.263	0.142	0.389	1	-0.05	0.537	0.456	0.178	0.436	0.075	0.616	0.534	0.581	0.354	-0.033
VTCN1	0.096	0.094	0.083	0.102	0.197	0.207	-0.051	0.143	0.008	0.064	0.16	0.039	0.064	-0.063	0.093	0.006	0.137	-0.001	-0.086	-0.067	-0.041	0.035	0.395	0.416	0.096	0.074	0.102	-0.049	0.045	0.059	0.229	-0.371	0.086	0.16	0.231	0.098	0.006	-0.05	1	0.129	0.293	0.181	0.101	0.386	0.033	0.029	0.02	0.03	0.238
IL2RA	0.415	0.431	0.361	0.522	0.701	0.695	0.466	0.562	0.557	0.735	0.534	0.387	0.597	0.307	0.476	0.422	0.592	0.416	0.253	0.106	0.579	0.688	0.205	0.473	0.77	0.238	0.285	0.686	0.428	0.052	0.815	-0.234	0.699	0.766	0.558	0.363	0.592	0.537	0.129	1	0.798	0.506	0.837	0.285	0.724	0.612	0.656	0.351	0.004
HAVCR2	0.451	0.446	0.375	0.583	0.789	0.789	0.524	0.642	0.549	0.697	0.534	0.266	0.568	0.278	0.35	0.324	0.671	0.373	0.203	0.025	0.55	0.668	0.293	0.547	0.816	0.249	0.304	0.638	0.396	0.12	0.933	-0.21	0.636	0.762	0.603	0.33	0.487	0.456	0.293	0.798	1	0.38	0.768	0.27	0.701	0.664	0.654	0.35	0.016
IL6	0.198	0.207	0.175	0.249	0.31	0.28	0.202	0.241	0.149	0.315	0.421	0.302	0.226	0.233	0.318	0.293	0.35	0.168	0.066	0.082	0.145	0.251	0.169	0.295	0.433	0.238	0.07	0.173	0.265	0.014	0.39	-0.232	0.396	0.412	0.482	0.306	0.389	0.178	0.181	0.506	0.38	1	0.533	0.362	0.22	0.249	0.2	0.089	-0.033
IL10	0.327	0.358	0.3	0.468	0.658	0.661	0.387	0.529	0.509	0.651	0.528	0.31	0.486	0.3	0.413	0.406	0.573	0.398	0.218	0.068	0.553	0.616	0.233	0.436	0.812	0.322	0.205	0.642	0.398	0.035	0.793	-0.205	0.657	0.681	0.628	0.299	0.597	0.436	0.101	0.837	0.768	0.533	1	0.252	0.645	0.559	0.618	0.295	0.011
LRRC32	0.046	0.157	0.112	0.166	0.272	0.338	-0.006	0.303	0.131	0.271	0.234	0.058	0.057	-0.039	0.1	0.14	0.399	0.108	0.012	-0.022	-0.041	0.117	0.313	0.518	0.265	0.393	0.331	0.042	0.256	-0.001	0.311	-0.233	0.224	0.335	0.299	0.168	0.315	0.075	0.386	0.285	0.27	0.362	0.252	1	0.196	0.207	0.196	0.21	0.173
CD27	0.452	0.469	0.397	0.59	0.73	0.761	0.64	0.675	0.755	0.847	0.551	0.266	0.652	0.29	0.324	0.375	0.585	0.44	0.288	-0.032	0.808	0.8	0.137	0.39	0.679	0.156	0.262	0.848	0.524	0.03	0.745	-0.098	0.592	0.587	0.419	0.242	0.6	0.616	0.033	0.724	0.701	0.22	0.645	0.196	1	0.852	0.912	0.613	0.005
GZMA	0.504	0.531	0.422	0.639	0.705	0.7	0.633	0.697	0.624	0.72	0.414	0.371	0.634	0.379	0.403	0.428	0.603	0.315	0.277	-0.012	0.728	0.777	0.077	0.335	0.644	0.185	0.225	0.746	0.446	0.002	0.692	-0.113	0.541	0.524	0.334	0.227	0.568	0.534	0.029	0.612	0.664	0.249	0.559	0.207	0.852	1	0.861	0.436	-0.031
CD8A	0.425	0.463	0.385	0.556	0.699	0.735	0.597	0.648	0.754	0.705	0.462	0.326	0.699	0.322	0.367	0.437	0.571	0.416	0.272	0.017	0.799	0.803	0.092	0.328	0.637	0.163	0.182	0.866	0.459	0.01	0.696	-0.089	0.598	0.54	0.385	0.176	0.54	0.581	0.02	0.656	0.654	0.2	0.618	0.196	0.912	0.861	1	0.507	0.024
MS4A1	0.175	0.186	0.126	0.244	0.387	0.453	0.418	0.361	0.505	0.636	0.493	0.018	0.297	0.066	0.09	0.267	0.361	0.208	0.161	-0.116	0.357	0.371	0.062	0.244	0.361	-0.018	0.325	0.393	0.524	0.051	0.422	0.04	0.251	0.301	0.307	0.174	0.213	0.354	0.03	0.351	0.35	0.089	0.295	0.21	0.613	0.436	0.507	1	0.015
ICOSLG	-0.016	-0.047	-0.039	-0.068	-0.016	0.042	-0.143	-0.048	0.025	0.069	-0.009	0.051	-0.014	-0.056	0.059	0.037	-0.004	0.096	0.01	-0.092	-0.039	0.024	0.263	0.213	0.048	0.047	0.002	-0.03	-0.011	-0.029	0.023	-0.211	-0.055	0.076	0.056	-0.016	0.066	-0.033	0.238	0.004	0.016	-0.033	0.011	0.173	0.005	-0.031	0.024	0.015	1
CD3G	0.375	0.436	0.372	0.471	0.682	0.721	0.489	0.575	0.668	0.836	0.587	0.375	0.595	0.285	0.443	0.507	0.6	0.432	0.272	0.054	0.662	0.684	0.154	0.398	0.677	0.137	0.328	0.768	0.568	0.038	0.74	-0.141	0.643	0.601	0.5	0.186	0.527	0.552	0.071	0.75	0.711	0.293	0.689	0.294	0.849	0.762	0.844	0.555	0.035
CTLA4	0.435	0.4	0.32	0.547	0.687	0.687	0.618	0.589	0.714	0.755	0.592	0.245	0.708	0.279	0.296	0.345	0.504	0.439	0.288	-0.028	0.765	0.783	0.121	0.332	0.627	0.102	0.268	0.794	0.469	0.069	0.733	-0.061	0.555	0.643	0.417	0.31	0.495	0.568	0.017	0.719	0.715	0.203	0.618	0.075	0.884	0.732	0.807	0.534	-0.044
ICOS	0.411	0.426	0.377	0.52	0.703	0.736	0.591	0.594	0.711	0.829	0.652	0.3	0.686	0.26	0.375	0.444	0.558	0.453	0.328	-0.02	0.738	0.744	0.128	0.358	0.679	0.114	0.305	0.829	0.568	0.05	0.763	-0.069	0.654	0.67	0.47	0.267	0.501	0.605	0.029	0.759	0.724	0.235	0.683	0.17	0.9	0.737	0.84	0.611	0.005
CSF2	0.225	0.214	0.188	0.315	0.445	0.436	0.296	0.308	0.192	0.432	0.482	0.209	0.301	0.204	0.268	0.246	0.382	0.209	0.197	0.049	0.186	0.289	0.21	0.279	0.451	0.137	0.445	0.279	0.247	0.055	0.503	-0.156	0.451	0.598	0.373	0.249	0.269	0.289	0.205	0.526	0.499	0.34	0.467	0.223	0.329	0.314	0.23	0.215	0.006
CD3D	0.487	0.487	0.342	0.541	0.652	0.662	0.575	0.606	0.647	0.782	0.561	0.221	0.531	0.26	0.256	0.312	0.507	0.337	0.246	-0.038	0.689	0.68	0.196	0.383	0.605	0.133	0.291	0.696	0.503	0.063	0.68	-0.106	0.457	0.487	0.432	0.303	0.502	0.472	0.04	0.616	0.661	0.216	0.528	0.139	0.843	0.807	0.767	0.492	-0.033
IL12A	0.143	0.053	0.014	0.213	0.275	0.258	0.373	0.191	0.304	0.242	0.244	0.007	0.263	0.115	0.058	0.12	0.204	0.148	0.097	-0.029	0.39	0.299	0.21	0.245	0.321	-0.015	0.032	0.312	0.117	0.038	0.309	-0.123	0.247	0.332	0.331	0.247	0.159	0.261	0.081	0.3	0.318	0.119	0.284	-0.02	0.31	0.24	0.303	0.226	-0.076
LGALS9	0.56	0.48	0.413	0.579	0.655	0.608	0.468	0.578	0.449	0.565	0.464	0.169	0.379	0.229	0.228	0.216	0.483	0.237	0.075	-0.087	0.4	0.5	0.424	0.635	0.632	0.197	0.27	0.411	0.326	0.165	0.731	-0.334	0.431	0.624	0.556	0.474	0.418	0.311	0.382	0.607	0.757	0.385	0.516	0.372	0.545	0.556	0.47	0.275	0.034
IL13	-0.029	-0.03	-0.017	-0.106	-0.139	-0.124	0.026	-0.12	-0.055	-0.047	-0.037	-0.034	-0.019	-0.04	-0.011	-0.031	-0.083	-0.052	0.175	-0.078	0.002	-0.073	-0.04	-0.104	-0.072	-0.059	-0.036	-0.043	-0.007	0.017	-0.127	0.063	0.023	-0.05	-0.067	-0.102	-0.039	-0.021	-0.052	-0.063	-0.092	-0.044	-0.074	-0.085	-0.043	-0.044	-0.077	0.032	0.074
ITGAM	0.343	0.339	0.322	0.488	0.571	0.535	0.34	0.406	0.261	0.453	0.417	0.08	0.324	0.073	0.153	0.122	0.419	0.325	0.102	-0.046	0.207	0.301	0.291	0.379	0.549	0.173	0.195	0.341	0.241	0.125	0.647	-0.194	0.465	0.608	0.488	0.283	0.308	0.275	0.316	0.58	0.676	0.319	0.513	0.225	0.366	0.308	0.318	0.152	0.072
CD8B	0.405	0.377	0.31	0.504	0.61	0.649	0.556	0.579	0.695	0.68	0.406	0.283	0.634	0.322	0.321	0.351	0.5	0.39	0.236	-0.003	0.824	0.77	0.088	0.298	0.574	0.126	0.114	0.833	0.408	0.019	0.609	-0.125	0.514	0.465	0.313	0.134	0.551	0.543	-0.024	0.603	0.57	0.16	0.543	0.084	0.879	0.811	0.908	0.445	-0.003
CD19	0.252	0.268	0.223	0.36	0.45	0.489	0.462	0.416	0.517	0.659	0.478	0.08	0.408	0.178	0.113	0.27	0.345	0.266	0.159	-0.09	0.472	0.471	0.096	0.251	0.377	-0.033	0.227	0.53	0.462	0.025	0.472	-0.023	0.312	0.336	0.294	0.288	0.262	0.375	0.025	0.424	0.414	0.103	0.35	0.107	0.681	0.461	0.547	0.846	0.001
CD28	0.309	0.377	0.32	0.443	0.584	0.584	0.46	0.453	0.429	0.573	0.428	0.235	0.468	0.197	0.262	0.304	0.577	0.301	0.285	0.048	0.414	0.431	0.128	0.287	0.629	0.146	0.256	0.506	0.469	0.001	0.685	-0.047	0.546	0.589	0.395	0.292	0.31	0.438	0.003	0.688	0.644	0.375	0.635	0.182	0.562	0.511	0.532	0.44	-0.026
PRF1	0.427	0.483	0.398	0.604	0.711	0.746	0.592	0.697	0.641	0.665	0.407	0.426	0.749	0.456	0.481	0.513	0.603	0.422	0.256	0.079	0.743	0.863	0.014	0.294	0.663	0.156	0.166	0.821	0.442	-0.058	0.695	-0.111	0.605	0.575	0.313	0.182	0.561	0.619	-0.019	0.664	0.661	0.249	0.624	0.214	0.843	0.878	0.893	0.431	0.003
TNFRSF4	0.294	0.246	0.185	0.423	0.449	0.438	0.315	0.423	0.388	0.511	0.321	0.073	0.277	0.094	0.132	0.135	0.326	0.281	0.071	0.001	0.337	0.391	0.374	0.469	0.425	0.133	0.288	0.344	0.255	0.056	0.463	-0.191	0.233	0.45	0.298	0.391	0.389	0.39	0.084	0.451	0.427	0.192	0.33	0.311	0.478	0.391	0.313	0.268	0.041
PDCD1LG2	0.385	0.476	0.411	0.555	0.743	0.764	0.554	0.626	0.535	0.712	0.436	0.291	0.555	0.27	0.392	0.421	0.666	0.433	0.35	0.112	0.593	0.654	0.047	0.333	0.786	0.224	0.227	0.732	0.471	-0.003	0.799	-0.109	0.819	0.69	0.456	0.174	0.583	0.601	0.033	0.787	0.749	0.358	0.763	0.296	0.738	0.69	0.715	0.37	-0.053
CD247	0.445	0.486	0.384	0.605	0.732	0.743	0.604	0.688	0.644	0.805	0.523	0.382	0.629	0.363	0.446	0.509	0.602	0.373	0.275	0.014	0.681	0.772	0.111	0.382	0.697	0.187	0.311	0.748	0.593	0.051	0.743	-0.151	0.638	0.615	0.401	0.273	0.595	0.577	0.034	0.691	0.691	0.284	0.618	0.312	0.865	0.888	0.835	0.57	0.001
CD3E	0.491	0.516	0.407	0.602	0.754	0.785	0.605	0.717	0.684	0.838	0.587	0.312	0.582	0.309	0.367	0.421	0.65	0.367	0.261	-0.032	0.674	0.736	0.188	0.478	0.689	0.209	0.394	0.735	0.549	0.047	0.769	-0.096	0.556	0.599	0.462	0.243	0.547	0.558	0.082	0.705	0.723	0.274	0.62	0.351	0.91	0.897	0.879	0.607	0.04
[truncated: 17 more columns]
